# Supplementary material for: The modified glasgow prognostic score is an independent prognostic indicator in neoadjuvantly treated adenocarcinoma of the esophagogastric junction
Source: Oncotarget. 2018 Jan 8;9(6):6968–76. doi: 10.18632/oncotarget.24087 (PMC5805529; doi:10.18632/oncotarget.24087)
Supplement: Supplementary file 2 [file oncotarget-09-6968-s002.xlsx]

## Sheet: table1
Factors	mGPS 0 (preNT)		mGPS 1 and 2 (preNT)		p value
	(n=105)	(%)	(n=50)	(%)
Mean Age (SD)	62 (10.5)		62 (11)		0.927
Sex					0.816
Male	88	83.8095	43	86
Female	17	16.1905	7	14
cT					0.367
1	0	0	0	0
2	29	27.619	17	34
3	72	68.5714	33	66
4	4	3.80952	0	0
cN					0.419
0	14	13.3333	11	22
1	69	65.7143	30	60
2	22	20.9524	9	18
UICC Stage preNT					0.645
I	10	9.52381	7	14
II	22	20.9524	11	22
III	73	69.5238	32	64
ypT					0.237
0	12	11.4286	1	2
1	13	12.381	5	10
2	16	15.2381	12	24
3	59	56.1905	29	58
4	5	4.7619	3	6
ypN					0.14
0	43	40.9524	15	30
1	34	32.381	23	46
2	15	14.2857	3	6
3	13	12.381	9	18
yG					0.114
0	11	10.4762	2	4
1	0		1	2
2	38	36.1905	18	36
3	55	52.381	29	58
4	1	0.952381	0	0
UICC Stage postNT					0.486
0	9	8.57143	1	2
I	16	15.2381	7	14
II	27	25.7143	13	26
III	53	50.4762	29	58
AEG					0.273
I	69	65.7143	36	72
II	20	19.0476	11	22
III	16	15.2381	3	6
Adjuvant Therapy					0.183
yes	26	24.7619	18	36
no	79	75.2381	32	64
Suppl. Table 1. Association of mGPS with clinicopathologic parameters before neoadjuvant treatment in AEG patients.
mGPS = modified Glasgow Prognostic Score; preNT = prior to neoadjuvant therapy;
SD = standard deviation; UICC = Union for International Cancer Control;
AEG = adenocarcinoma of the esophagogastric junction; CRP = C-reactive protein
