# Supplementary material for: The modified glasgow prognostic score is an independent prognostic indicator in neoadjuvantly treated adenocarcinoma of the esophagogastric junction
Source: Oncotarget. 2018 Jan 8;9(6):6968–76. doi: 10.18632/oncotarget.24087 (PMC5805529; doi:10.18632/oncotarget.24087)
Supplement: Supplementary file 3 [file oncotarget-09-6968-s003.xlsx]

## Sheet: table1
Factors	mGPS 0 (postNT)		mGPS 1 and 2 (postNT)		p value
	(n=113)	(%)	(n=42)	(%)
Mean Age (SD)	62 (10)		62 (12)		0.879
Sex					0.618
Male	94	83.1858	37	88.0952
Female	19	16.8142	5	11.9048
cT					0.249
1	0	0	0	0
2	31	27.4336	15	35.7143
3	80	70.7965	25	59.5238
4	2	1.76991	2	4.7619
cN					0.072
0	21	18.5841	4	9.52381
1	66	58.4071	33	78.5714
2	26	23.0088	5	11.9048
UICC Stage preNT					0.186
I	14	12.3894	3	7.14286
II	20	17.6991	13	30.9524
III	79	69.9115	26	61.9048
ypT					0.413
0	12	10.6195	1	2.38095
1	12	10.6195	6	14.2857
2	19	16.8142	9	21.4286
3	63	55.7522	25	59.5238
4	7	6.19469	1	2.38095
ypN					0.074
0	44	38.9381	14	33.3333
1	46	40.708	11	26.1905
2	10	8.84956	8	19.0476
3	13	11.5044	9	21.4286
yG					0.492
0	11	9.73451	2	4.7619
1	1	0.884956	0	0
2	40	35.3982	16	38.0952
3	60	53.0973	24	57.1429
4	1	0.884956	0	0
UICC Stage postNT					0.071
0	9	7.9646	1	2.38095
I	14	12.3894	9	21.4286
II	34	30.0885	6	14.2857
III	56	49.5575	26	61.9048
Mandard Regression					0.094
1	11	9.73451	1	2.38095
2-4	63	55.7522	31	73.8095
5	39	34.5133	10	23.8095
AEG					0.368
I	80	70.7965	25	59.5238
II	20	17.6991	11	26.1905
III	13	11.5044	6	14.2857
Adjuvant Therapy					0.047
yes	27	23.8938	17	40.4762
no	86	76.1062	25	59.5238
Suppl. Table 2. Association of mGPS with clinicopathologic parameters after neoadjuvant treatment in AEG patients.
mGPS = modified Glasgow Prognostic Score; postNT = after neoadjuvant therapy;
SD = standard deviation; UICC = Union for International Cancer Control;
AEG = adenocarcinoma of the esophagogastric junction; CRP = C-reactive protein
